# Supplementary material for: Revitalization of Total Petroleum Hydrocarbon Contaminated Soil Remediated by Landfarming
Source: Toxics. 2022 Mar 19;10(3):147. doi: 10.3390/toxics10030147 (PMC8951262; doi:10.3390/toxics10030147)
Supplement: Supplementary file 1 [file toxics-10-00147-s001.zip]

Archive with 1 entries (1 files):
- toxics-1622080-supplementary.pdf
